# Supplementary material for: Development and evaluation of enzyme-linked immunosorbent assay of nucleic acid sequence-based amplification for diagnosis of invasive aspergillosis
Source: AMB Express. 2016 Oct 6;6:91. doi: 10.1186/s13568-016-0266-0 (PMC5053951; doi:10.1186/s13568-016-0266-0)
Supplement: Supplementary file 1 — 10.1186/s13568-016-0266-0 Additional table. [file 13568_2016_266_MOESM1_ESM.xlsx]

## Sheet: Sheet1
Patient No.	Clinical setting	Underlying diseasea	Diagnostic tests				1,3-β-D-glucan (pg/ml)		Criteria for Proven IA (sterile material)	Criteria for Probable IA			Clinical diagnosish	Use of antifungal drugs
			NASBA-ELISA		RT-PCR	GM-ELISAb	1st testc	2nd test		Host factors	Clinical criteria	Mycological criteria
			OD	＋/－
1	Pneumology Dept	COPD, respiratory failure	0.065	-	-	-	103.6	327.5		Immunocompromised	Negative	G test	Non-IA	Voriconazole
2	Geriatric Dept	COPD, Hepatic cirrhosis	0.087	-	+	-	96.6	62.5		Immunocompromised	Negative	G test	Non-IA	Fluconazole
3	Hematology Dept	T cell leukemia	0.089	-	-	+	178.9	Not tested		Immunocompromisedd	Negative	G test	Non-IA	None
4	Intensive Care Unit	Respiratory failure	0.074	-	-	-	58.5	64.3		Immunocompromisedd	Negative	G test	Non-IA	Voriconazole
5	Geriatrics Dept	Lung cancer	0.069	-	+	-	129.3	Not tested		Immunocompromisedd	Negative	G test	Non-IA	None
6	Urinary Surgery	COPD	0.078	-	-	+	92.3	Not tested		Immunocompromisedf	Negative	G test	Non-IA	Voriconazole
7	Geriatric Dept	Chronic renal failure, hypertension	0.057	-	-	+	>1000	Not tested		Immunocompromised	Negative	G test	Non-IA	None
8	Pneumology Dept	Respiratory failure	0.079	-	-	+	77.7	Not tested		Immunocompromised	Negative	G test	Non-IA	Voriconazole
9	Nephrology Dept	SLE	0.073	-	-	-	70.1	158.1		Immunocompromisedf	Dense,well-circumscribed lesions	G test	Non-IA	Caspofungin, Fluconazole
10	Pneumology Dept	Pulmonary interstitial fibrosis	0.088	-	-	+	113.4	Not tested		Immunocompromised	Negative	G test	Non-IA	None
11	Pneumology Dept	HIV, Bronchiectasia	0.067	-	-	-	250.7	Not tested		Immunocompromisedg	Air-crescent sign	G test	Probable IA	None
12	Intensive Care Unit	Respiratory failure	0.093	-	+	-	61.5	Not tested		Immunocompromised	Negative	G test	Non-IA	None
13	Hematology Dept	Multiple myeloma	0.087	-	-	-	172.2	Not tested		Immunocompromisede	Negative	G test	Non-IA	Voriconazole
14	Hematology Dept	AML-M2	0.065	-	+	-	82.4	61.8		Immunocompromisedg	Negative	G test	Non-IA	Caspofungin
15	Intensive Care Unit	Oral carcinoma	0.205	＋	＋	+	104.1	73.9		Immunocompromisede	Dense,well-circumscribed lesions	G test	Probable IA	None
16	Intensive Care Unit	Schwannoma	1.245	＋	-	-	253.4	117.7		Immunocompromised	Sinonasal infection	G test	Non-IA	Fluconazole, Voriconazole
17	Stem Cell Transplantation Center	Hepatic carcinoma	0.536	＋	＋	+	265.1	Not tested		Immunocompromisedd,e	Air-crescent sign	G test	Probable IA	None
18	Gastroenterology Dept	Heart failure, thromboembolism	0.722	＋	＋	+	101.6	122.6		Immunocompromisedg	Tracheobronchitis	G test	Probable IA	Fluconazole
19	Pneumology Dept	Mycotic pneumonia	0.132	＋	-	-	69.4	Not tested		Immunocompromisedd	Dense,well-circumscribed lesions	G test	Probable IA	None
20	Pneumology Dept	COPD	0.453	＋	-	-	156.1	Not tested		Immunocompromised	Air-crescent sign	G test	Probable IA	Fluconazole
21	Pneumology Dept	Lung cancer, COPD	0.358	＋	-	-	242.9	Not tested		Immunocompromisedd	Tracheobronchitis	G test	Probable IA	None
22	Hematology Dept	AML	0.221	＋	-	-	251.8	76.3		Immunocompromisede	Dense,well-circumscribed lesions	G test	Probable IA	Itraconazole as prophylaxis
23	Hematology Dept	MDS	0.124	＋	-	-	114.9	Not tested		Immunocompromisede	Dense,well-circumscribed lesions	G test	Probable IA	Voriconazole
24	Pneumology Dept	Mycotic pneumonia	0.088	-	+	+	98.7	Not tested		Immunocompromisede	Dense,well-circumscribed lesions	G test	Non-IA	Voriconazole
25	Pneumology Dept	Lung cancer, COPD	0.114	＋	-	-	75.7	Not tested		Immunocompromised	Negative	G test	Non-IA	None
26	Hematology Dept	Lymphoma	0.903	＋	+	-	175.6	Not tested		Immunocompromised	Negative	G test	Non-IA	Voriconazole
27	Geriatric Dept	Severe hypertension	0.074	-	-	-	118.6	Not tested		Immunocompromised	Negative	G test	Non-IA	Fluconazole
28	Geriatric Dept	COPD, respiratory failure	0.091	-	+	+	430.3	644.6		Immunocompromisedf	Dense,well-circumscribed lesions	G test	Probable IA	Fluconazole
29	Pneumology Dept	COPD, pulmonary tuberculosis	0.067	-	-	+	186.2	Not tested		Immunocompromised	Negative	G test	Non-IA	None
30	Geriatric Dept	Mycotic pneumonia	0.077	-	-	-	225.7	Not tested		Immunocompromised	Sinonasal infection	G test	Non-IA	Fluconazole
31	Pneumology Dept	Pulmonary tuberculosis	0.079	-	-	+	342.5	Not tested		Immunocompromised	Negative	G test	Non-IA	None
32	Nephrology Dept	SLE	0.263	＋	-	+	65.6	Not tested		Immunocompromisedd,f	Dense,well-circumscribed lesions	G test	Probable IA	None
33	Neurology Dept	Cerebral infarction	1.44	＋	+	＋	68.3	142.2	Microscopical detection of hyphae and spores	Immunocompromised	Dense,well-circumscribed lesions	G test	Proven IA	Fluconazole
34	Pneumology Dept	Mycotic fibrosing mediastinitis	0.724	＋	+	＋	78.1	187.1		Immunocompromisedf	Sinonasal infection	G test	Probable IA	None
35	Dermatological Dept	Diabetes, Drug-induced hypersensitivity syndrome	0.087	-	+	-	84.3	Not tested	Microscopical detection of hyphae	Immunocompromisedg	Negative	Microscopical detection of hyphae	Proven IA	Itraconazole, Nystatin
36	Pneumology Dept	Pulmonary tuberculosis	0.066	-	-	-	82.5	135.6		Immunocompromised	Negative	G test	Non-IA	None
37	Intensive Care Unit	Respiratory failure	0.087	-	-	+	70.1	Not tested		Immunocompromised	Negative	G test	Non-IA	None
38	Pneumology Dept	COPD, HIV	0.088	-	+	-	56.6	Not tested	Recovery of Aspergillus by culture	Immunocompromised	Dense,well-circumscribed lesions	G test	Proven IA	Voriconazole
39	Pneumology Dept	Interstitial pneumonia	0.072	-	+	-	96	Not tested		Immunocompromisedf	Dense,well-circumscribed lesions	G test	Probable IA	None
40	Geriatric Dept	COPD	0.099	+	+	＋	68.8	Not tested	Recovery of Aspergillus by culture	Immunocompromisedf	Negative	G test	Proven IA	Voriconazole
41	Intensive Care Unit	Respiratory failure, hypertensive	0.087	-	-	-	68.3	Not tested		Immunocompromised	Negative	G test	Non-IA	None
42	Intensive Care Unit	Respiratory failure, HIV	1.127	＋	＋	+	228.7	Not tested		Immunocompromisedf	Dense,well-circumscribed lesions	G test	Probable IA	None
43	Neurology Dept	Cerebral infarction	0.789	＋	+	＋	62.4	Not tested	Recovery of Aspergillus by culture	Immunocompromised	Negative	G test	Proven IA	Fluconazole
44	Pneumology Dept	Bronchiectasia	0.073	-	-	-	184.5	Not tested		Immunocompromised	Negative	G test	Non-IA	None
45	Pneumology Dept	Respiratory failure	0.114	＋	＋	+	183.7	Not tested		Immunocompromisedf	Dense,well-circumscribed lesions	G test	Probable IA	Fluconazole
46	Pneumology Dept	COPD, respiratory failure	0.289	＋	-	-	73.8	Not tested		Immunocompromisedf	Air-crescent sign	G test	Probable IA	None
47	Gastroenterology Dept	Lung cancer	0.065	-	-	-	67.4	Not tested		Immunocompromised	Negative	G test	Non-IA	None
48	Intensive Care Unit	Non-Hodgkin's lymphoma	0.049	-	-	-	522.1	123.1		Immunocompromised	Negative	G test	Non-IA	None
49	Intensive Care Unit	Multiple organfailure	1.016	＋	+	-	66.4	Not tested		Immunocompromised	Negative	G test	Non-IA	Voriconazole
50	Pneumology Dept	SLE	0.077	-	-	-	102.9	Not tested		Immunocompromised	Negative	G test	Non-IA	None
51	Pneumology Dept	Respiratory failure	0.051	-	-	-	60.6	Not tested		Immunocompromised	Negative	G test	Non-IA	None
52	Hematology Dept	ALL	0.401	＋	＋	+	237.8	Not tested		Immunocompromisedf	Tracheobronchitis	G test	Probable IA	Fluconazole
53	Pneumology Dept	Mycotic pneumonia	0.081	-	-	-	109.2	Not tested		Immunocompromised	Negative	G test	Non-IA	Fluconazole
54	Pneumology Dept	Mycotic pneumonia	0.052	-	+	-	90.4	Not tested		Immunocompromisedf	Dense,well-circumscribed lesions	G test	Probable IA	Voriconazole
55	Intensive Care Unit	Pulmonary embolism, mycotic pneumonia	0.061	-	-	-	64.7	Not tested		Immunocompromised	Negative	G test	Non-IA	None
56	Hematology Dept	Secondary granulocytopenia	0.093	-	+	-	76.6	Not tested		Immunocompromised	Negative	G test	Non-IA	None
57	Pneumology Dept	AML-M2	0.079	-	-	-	80.3	63.7		Immunocompromised	Negative	G test	Non-IA	Voriconazole
58	Intensive Care Unit	Cerebral hemorrhage, mycotic pneumonia, diabetes, hypertensive	0.093	-	-	-	158.3	Not tested		Immunocompromised	Dense,well-circumscribed lesions	G test	Non-IA	None
59	Intensive Care Unit	Cerebral hemorrhage, mycotic pneumonia, diabetes, hypertensive	0.585	＋	+	-	168.2	Not tested		Immunocompromised	Dense,well-circumscribed lesions	G test	Non-IA	Fluconazole
60	Pneumology Dept	Respiratory failure	1.161	＋	-	+	483.9	Not tested		Immunocompromised	Dense,well-circumscribed lesions	G test	Probable IA	None
61	Pneumology Dept	Pulmonary tuberculosis, silicosis	0.066	-	-	-	581.3	Not tested		Immunocompromised	Negative	G test	Non-IA	None
62	Pneumology Dept	Pulmonary tuberculosis	0.064	-	-	-	1204	Not tested		Immunocompromised	Negative	G test	Non-IA	None
63	Intensive Care Unit	Respiratory failure	0.52	＋	-	-	654.1	Not tested		Immunocompromised	Negative	G test	Non-IA	None
64	Intensive Care Unit	Respiratory failure	0.51	＋	＋	+	191.5	Not tested	Microscopical detection of hyphae and spores	Immunocompromisedf	Negative	G test	Proven IA	Fluconazole
65	Nephrology Dept	Pulmonary tuberculosis	0.212	＋	＋	+	243.1	Not tested	Microscopical detection of hyphae and spores	Immunocompromised	Tracheobronchitis	G test	Proven IA	Fluconazole
66	Hematology Dept	AML-M4	0.991	＋	-	-	68.7	Not tested		Immunocompromisede	Negative	G test	Non-IA	None
67	Intensive Care Unit	Mycotic pneumonia, diabetes, hypertensive	0.189	＋	+	-	77.5	Not tested		Immunocompromised	CNS infection	G test	Probable IA	Voriconazole
68	Intensive Care Unit	COPD, respiratory failure	0.091	-	-	-	69.8	Not tested		Immunocompromised	Negative	G test	Non-IA	None
69	Intensive Care Unit	Meningitis, urinary tract infection (fungold)	0.868	＋	-	-	74.6	Not tested		Immunocompromisedf	Negative	G test	Non-IA	Fluconazole
70	Intensive Care Unit	Cerebral infarction	0.724	＋	＋	+	109.7	Not tested		Immunocompromised	CNS infection, Sinonasal infection	G test	Probable IA	Fluconazole
71	Pneumology Dept	COPD	0.354	＋	＋	+	110.2	Not tested		Immunocompromised	Dense,well-circumscribed lesions	G test	Probable IA	Fluconazole
72	Endocrinology Dept	Respiratory failure, heart failure, diabetes	0.463	＋	-	-	135.6	Not tested		Immunocompromised	Negative	G test	Non-IA	Fluconazole
73	Pneumology Dept	COPD	0.061	-	-	-	702.3	297.1		Immunocompromised	Negative	G test	Non-IA	None
74	Pneumology Dept	Respiratory failure	0.734	＋	＋	+	344	Not tested		Immunocompromisedg	Dense,well-circumscribed lesions	G test	Probable IA	Voriconazole as prophylaxis
75	Intensive Care Unit	Cerebral infarction	0.065	-	-	-	485.6	171.6		Immunocompromised	Negative	G test	Non-IA	None
76	Intensive Care Unit	Heart failure, COPD, mycotic pneumonia	0.221	＋	＋	+	>1000	329.8		Immunocompromisedf	Negative	Microscopical detection of hyphae	Probable IA	Fluconazole
77	Intensive Care Unit	Bronchial pneumonia	0.049	-	+	-	156.3	60	Microscopical detection of hyphae and spores	Immunocompromised	Cavity	G test	Proven IA	Voriconazole
78	Neurology Dept	Cerebral infarction	0.101	＋	＋	+	663.2	Not tested		Immunocompromised	Sinonasal infection	Microscopical detection of hyphae	Probable IA	Voriconazole，Fluconazole
79	Neurology Dept	Mycotic pneumonia, diabetes	0.055	-	-	-	96.8	Not tested		Immunocompromised	Negative	G test	Non-IA	None
80	Nephrology Dept	Chronic renal failure	0.126	＋	＋	+	875.6	Not tested		Immunocompromised	Sinonasal infection	Microscopical detection of hyphae	Probable IA	Fluconazole
81	Pneumology Dept	COPD, respiratory failure	0.586	+	+	-	423.2	156.8	Microscopical detection of hyphae and spores	Immunocompromisedf	Cavity	Microscopical detection of hyphae	Proven IA	Fluconazole
82	Endocrinology Dept	heart failure, diabetes	0.083	-	-	-	86.9	Not tested		Immunocompromised	Negative	G test	Non-IA	Fluconazole
83	Pneumology Dept	Mycotic pneumonia	1.136	+	-	-	153.6	Not tested		Immunocompromised	Negative	G test	Non-IA	None
84	Intensive Care Unit	Respiratory failure	0.216	+	-	-	104.2	136.5		Immunocompromisede	Dense,well-circumscribed lesions	G test	Probable IA	None
85	Intensive Care Unit	COPD,Heart failure	0.081	-	-	-	243.5	Not tested		Immunocompromised	Negative	G test	Non-IA	Voriconazole
86	Pneumology Dept	Pulmonary interstitial fibrosis	0.047	-	-	-	98.7	Not tested		Immunocompromised	Negative	G test	Non-IA	None
aCOPD, chronic obstructive pulmonary disease;SLE, Systemic Lupus Erythematosus; AML, Acute Myelocytic Leukemia;MDS, myelodysplastic syndrome;ALL, Acute lymphoblastic leukemia. bThe GMI index was 0.5. cThe cut-off value of (1,3)-β-D-glucan is 60 pg/ml. dTreatment with T cell immunosuppressants, including cyclosporine, TNF-a blockers, specific monoclonal antibodies or nucleoside analogues during th…

## Sheet: Sheet2
0.096	0.805556	0.2	0.605556
0.1	0.777778	0.2	0.577778
0.09	0.833333	0.28	0.553333
0.1075	0.75	0.2	0.55
0.092	0.805556	0.26	0.545556
0.119	0.722222	0.18	0.542222
0.0885	0.833333	0.3	0.533333
0.0875	0.861111	0.34	0.521111
0.125	0.694444	0.18	0.514444
0.129	0.666667	0.18	0.486667
0.085	0.888889	0.42	0.468889
0.1605	0.638889	0.18	0.458889
0.082	0.888889	0.44	0.448889
0.197	0.611111	0.18	0.431111
0.08	0.888889	0.48	0.408889
0.2085	0.583333	0.18	0.403333
0.214	0.555556	0.18	0.375556
0.0785	0.888889	0.54	0.348889
0.2185	0.527778	0.18	0.347778
0.0775	0.888889	0.56	0.328889
0.242	0.472222	0.18	0.292222
0.0755	0.888889	0.6	0.288889
0.276	0.444444	0.18	0.264444
0.0735	0.888889	0.64	0.248889
0.0705	0.916667	0.68	0.236667
0.3215	0.416667	0.18	0.236667
0.0665	0.944444	0.72	0.224444
0.068	0.916667	0.7	0.216667
0.0725	0.888889	0.68	0.208889
0.356	0.388889	0.18	0.208889
0.0655	0.944444	0.76	0.184444
0.3795	0.361111	0.18	0.181111
0.427	0.333333	0.18	0.153333
0.4865	0.305556	0.16	0.145556
0.528	0.277778	0.14	0.137778
0.5855	0.25	0.12	0.13
0.458	0.305556	0.18	0.125556
0.515	0.277778	0.16	0.117778
0.5605	0.25	0.14	0.11
0.0645	0.944444	0.84	0.104444
0.654	0.222222	0.12	0.102222
0.0625	0.944444	0.86	0.0844444
0.723	0.194444	0.12	0.0744444
0.059	0.944444	0.9	0.0444444
1.0715	0.0833333	0.04	0.0433333
1.1485	0.0555556	0.02	0.0355556
0.0515	0.972222	0.94	0.0322222
1.3425	0.0277778	0	0.0277778
0.056	0.944444	0.92	0.0244444
1.0035	0.0833333	0.06	0.0233333
0.048	1	0.98	0.02
0.729	0.138889	0.12	0.0188889
1.1315	0.0555556	0.04	0.0155556
0.05	0.972222	0.96	0.0122222
1.203	0.0277778	0.02	0.00777778
0.0535	0.944444	0.94	0.00444444
0.947	0.0833333	0.08	0.00333333
-0.953	1	1	0
2.44	0	0	0
0.7615	0.111111	0.12	-0.00888889
0.8855	0.0833333	0.1	-0.0166667
0.8285	0.0833333	0.12	-0.0366667
